# Supplementary material for: Nucleotide Analogues Bearing a C2′ or C3′-Stereogenic All-Carbon Quaternary Center as SARS-CoV-2 RdRp Inhibitors
Source: Molecules. 2022 Jan 17;27(2):564. doi: 10.3390/molecules27020564 (PMC8781509; doi:10.3390/molecules27020564)
Supplement: Supplementary file 1 [file molecules-27-00564-s001.zip]

Archive with 1 entries (1 files):
- molecules-1537446-supplementary.pdf
